# Supplementary material for: Corn Cobs’ Biochar as Green Host of Salt Hydrates for Enhancing the Water Sorption Kinetics in Thermochemical Heat Storage Systems
Source: Molecules. 2023 Jul 13;28(14):5381. doi: 10.3390/molecules28145381 (PMC10383902; doi:10.3390/molecules28145381)
Supplement: Supplementary file 1 [file molecules-28-05381-s001.zip]

Archive with 1 entries (1 files):
- molecules-2470008-supplementary.pdf
